# Supplementary material for: A quasi-experimental study of impacts of Tanzania’s wildlife management areas on rural livelihoods and wealth
Source: Sci Data. 2018 Jul 3;5:180087. doi: 10.1038/sdata.2018.87 (PMC6029570; doi:10.1038/sdata.2018.87)
Supplement: Supplementary file 1 [file sdata201887-isa1.zip]

Archive with 4 entries (4 files):
- i_Investigation.txt
- s_study_Bluwstein.txt
- a_wealth_Bluwstein.txt
- a_survey_Bluwstein.txt
