# Supplementary material for: A quasi-experimental study of impacts of Tanzania’s wildlife management areas on rural livelihoods and wealth
Source: Sci Data. 2018 Jul 3;5:180087. doi: 10.1038/sdata.2018.87 (PMC6029570; doi:10.1038/sdata.2018.87)
Supplement: Supplementary file 1 [file sdata201887-isa1.zip › i_Investigation.txt]

# Investigation File generated for Scientific Data with Investigation File Authoring Tool version 0.1.0 on 10/04/2018 - This metadata file is CC0
ONTOLOGY SOURCE REFERENCE
Term Source Name	NCBITAXON	GAZ	ENVO	EFO	OBI	NCIT	ERO
Term Source File	http://data.bioontology.org/ontologies/NCBITAXON	http://data.bioontology.org/ontologies/GAZ	http://data.bioontology.org/ontologies/ENVO	http://data.bioontology.org/ontologies/EFO	http://data.bioontology.org/ontologies/OBI	http://data.bioontology.org/ontologies/NCIT	http://data.bioontology.org/ontologies/ERO
Term Source Version	2016AB	$Revision: 1.512 $	2.94	2.94	2014-08-18	17.06d	2013-08-02
Term Source Description	National Center for Biotechnology Information (NCBI) Organismal Classification	Gazetteer	Environment Ontology	Experimental Factor Ontology	Ontology for Biomedical Investigations	National Cancer Institute Thesaurus	Eagle-I Research Resource Ontology
INVESTIGATION
Investigation Identifier
Investigation Title
Investigation Description
Investigation Submission Date
Investigation Public Release Date
INVESTIGATION PUBLICATIONS
Investigation PubMed ID
Investigation Publication DOI
Investigation Publication Author List
Investigation Publication Title
Investigation Publication Status
Investigation Publication Status Term Accession Number
Investigation Publication Status Term Source REF
INVESTIGATION CONTACTS
Investigation Person Last Name
Investigation Person Mid Initials
Investigation Person First Name
Investigation Person Address
Investigation Person Phone
Investigation Person Fax
Investigation Person Email
Investigation Person Affiliation
Investigation Person Roles
Investigation Person Roles Term Accession Number
Investigation Person Roles Term Source REF
STUDY
Study Identifier	10.1038/sdata.2018.87
Study Title	A quasi-experimental study of impacts of Tanzania’s wildlife management areas on rural livelihoods and wealth
Study Submission Date	21/11/2017
Study Public Release Date	03/07/2018
Study Description	http://www.nature.com/articles/sdata201887#abstract
Study File Name	s_study_Bluwstein.txt
Comment[Subject Keywords]	//;//;/;/;//
Comment[Manuscript Licence]	CC BY-4.0
Comment[Experimental Metadata Licence]	CC0
Comment[Supplementary Information File Name]	
Comment[Supplementary Information File Type]	x-zip-compressed
Comment[Supplementary Information File URL]	http://www.nature.com/articles/sdata201887#supplementary-information
Comment[Data Repository]	UK Data Service
Comment[Data Record Accession]	doi:10.5255/UKDA-SN-852960
Comment[Data Record URI]	http://dx.doi.org/10.5255/UKDA-SN-852960
STUDY DESIGN DESCRIPTORS
Study Design Type	case control design
Study Design Type Term Accession Number	http://www.ebi.ac.uk/efo/EFO_0001427
Study Design Type Term Source REF	EFO
STUDY PUBLICATIONS
Study PubMed ID	""	""	""	""	""	""
Study Publication DOI	doi:10.1016/j.worlddev.2016.09.010	doi:10.1111/joac.12271	doi:10.4103/0972-4923.191156	doi:10.1016/j.jnc.2017.11.006	doi:10.4103/0972-4923.191160	doi:10.1016/j.geoforum.2017.04.009
Study Publication Author List	""	""	""	""	""	""
Study Publication Title	""	""	""	""	""	""
Study Publication Status	published	published	published	published	published	published
Study Publication Status Term Accession Number						
Study Publication Status Term Source REF						
STUDY FACTORS
Study Factor Name	district
Study Factor Type	geographic location
Study Factor Type Term Accession Number	GAZ:00000448
Study Factor Type Term Source REF	OBI
STUDY ASSAYS
Study Assay Measurement Type	Socioeconomic Indicator	Socioeconomic Factors
Study Assay Measurement Type Term Accession Number	NCIT:C53333	NCIT:C17468
Study Assay Measurement Type Term Source REF	NCIT	NCIT
Study Assay Technology Type	survey method	survey method
Study Assay Technology Type Term Accession Number	ERO:0001320	ERO:0001320
Study Assay Technology Type Term Source REF	ERO	ERO
Study Assay Technology Platform	""	""
Study Assay File Name	a_wealth_Bluwstein.txt	a_survey_Bluwstein.txt
STUDY PROTOCOLS
Study Protocol Name	WMA village sampling and statistical matching of non-WMA villages	Constructing a village register	Event calendar for recall data	Participatory wealth ranking	Stratified random sampling	Survey implementation	Questionnaires	Scoring exercise
Study Protocol Type	selection	protocol	protocol	data collection method	Stratified Random Sampling	survey method	information acquisition	data transformation
Study Protocol Type Term Accession Number	OBI:0001928	OBI:0000272	OBI:0000272	ERO:0001932	NCIT:C71496	ERO:0001320	OBI:0600013	OBI:0200000
Study Protocol Type Term Source REF	OBI	OBI	OBI	ERO	NCIT	ERO	OBI	OBI
Study Protocol Description								
Study Protocol URI	""	""	""	""	""	""	""	""
Study Protocol Version								
Study Protocol Parameters Name	""	""	""	""	""	""	""	""
Study Protocol Parameters Name Term Accession Number	""	""	""	""	""	""	""	""
Study Protocol Parameters Name Term Source REF	""	""	""	""	""	""	""	""
Study Protocol Components Name	""	""	""	""	""	""	""	""
Study Protocol Components Type	""	""	""	""	""	""	""	""
Study Protocol Components Type Term Accession Number	""	""	""	""	""	""	""	""
Study Protocol Components Type Term Source REF	""	""	""	""	""	""	""	""
STUDY CONTACTS
Study Person Last Name	Bluwstein	Homewood	Lund	Nielsen	Burgess	Msuha	Olila	Sankeni	Millia	Laizer	Elisante	Keane
Study Person First Name	Jevgeniy	Katherine	Jens Friis	Martin Reinhardt	Neil	Maurus	Joseph	Sironka Stephen	Supuku Kiroiya	Hudson	Filemon	Aidan
Study Person Mid Initials												
Study Person Email	j.bluwstein@gmx.de	""	""	""	""	""	""	""	""	""	""	""
Study Person Phone												
Study Person Fax												
Study Person Address												
Study Person Affiliation	Department of Food and Resource Economics, University of Copenhagen, Rolighedsvej 25, 1958- Frederiksberg, Denmark	Department of Anthropology, University College London, 14 Taviton St, London WC1H 0BW, UK	Department of Food and Resource Economics, University of Copenhagen, Rolighedsvej 25, 1958- Frederiksberg, Denmark	Department of Food and Resource Economics, University of Copenhagen, Rolighedsvej 25, 1958- Frederiksberg, Denmark	UNEP—WCMC, Cambridge CB3 0DL, UK	Ngorongoro Conservation Area Authority, Community Development and Tourism, P.O. Box 1, Arusha, Tanzania	Tanzania Natural Resource Forum, P.O. Box 15605, Arusha, Tanzania	Environment and Society Program, 233 UCB, University of Colorado, Boulder, USA	Ujamaa Community Resource Team (UCRT), P.O. Box 15111, Arusha, Tanzania	Department of Natural Sciences, Mbeya University of Science and Technology, PO Box 131, Mbeya, Tanzania	Department of Conservation Biology, School of Biological Sciences, University of Dodoma, P.O. Box 259, Dodoma, Tanzania	School of GeoSciences, University of Edinburgh, EH9 3FF, Edinburgh, UK
Study Person Roles												
Study Person Roles Term Accession Number												
Study Person Roles Term Source REF												
Comment[Study Person ORCID]	0000-0002-1162-5028											
Comment[Funder]												
Comment[FundRef ID]												
Comment[Funder Term Source REF]												
Comment[Grant Identifier]												
