# Supplementary material for: A quasi-experimental study of impacts of Tanzania’s wildlife management areas on rural livelihoods and wealth
Source: Sci Data. 2018 Jul 3;5:180087. doi: 10.1038/sdata.2018.87 (PMC6029570; doi:10.1038/sdata.2018.87)
Supplement: Supplementary file 1 [file sdata201887-isa1.zip › s_study_Bluwstein.txt]

Source Name	Characteristics[organism]	Term Source REF	Term Accession Number	Characteristics[environment type]	Term Source REF	Term Accession Number	Characteristics[geographical location]	Term Source REF	Term Accession Number	Protocol REF	Comment[current village names]	Protocol REF	Protocol REF	Sample Name	Factor Value[district]
Burunge Wildlife Management Area	Homo sapiens	NCBITAXON	NCBITaxon:9606	wildlife management area	ENVO	ENVO:00000374	Babati District	GAZ	GAZ:00014769	WMA village sampling and statistical matching of non-WMA villages	Olasiti and Kakoi (both part of Minjingu in 2007)	Constructing a village register	Event calendar for recall data	Minjingu	Babati
Burunge Wildlife Management Area	Homo sapiens	NCBITAXON	NCBITaxon:9606	wildlife management area	ENVO	ENVO:00000374	Babati District	GAZ	GAZ:00014769	WMA village sampling and statistical matching of non-WMA villages	Magara, Manyara, Maweni (all part of Magara in 2007)	Constructing a village register	Event calendar for recall data	Magara	Babati
Burunge Wildlife Management Area	Homo sapiens	NCBITAXON	NCBITaxon:9606	wildlife management area	ENVO	ENVO:00000374	Babati District	GAZ	GAZ:00014769	WMA village sampling and statistical matching of non-WMA villages	Mwada	Constructing a village register	Event calendar for recall data	Mwada	Babati
Burunge Wildlife Management Area	Homo sapiens	NCBITAXON	NCBITaxon:9606	wildlife management area	ENVO	ENVO:00000374	Babati District	GAZ	GAZ:00014769	WMA village sampling and statistical matching of non-WMA villages	Sangaiwe	Constructing a village register	Event calendar for recall data	Sangaiwe	Babati
Enduimet Wildlife Management Area	Homo sapiens	NCBITAXON	NCBITaxon:9606	wildlife management area	ENVO	ENVO:00000374	Longido Ward	GAZ	GAZ:00136110	WMA village sampling and statistical matching of non-WMA villages	Kitenden	Constructing a village register	Event calendar for recall data	Kitenden	Longido
Enduimet Wildlife Management Area	Homo sapiens	NCBITAXON	NCBITaxon:9606	wildlife management area	ENVO	ENVO:00000374	Longido Ward	GAZ	GAZ:00136110	WMA village sampling and statistical matching of non-WMA villages	Olmolog	Constructing a village register	Event calendar for recall data	Olmolog	Longido
Enduimet Wildlife Management Area	Homo sapiens	NCBITAXON	NCBITaxon:9606	wildlife management area	ENVO	ENVO:00000374	Longido Ward	GAZ	GAZ:00136110	WMA village sampling and statistical matching of non-WMA villages	Sinya	Constructing a village register	Event calendar for recall data	Sinya	Longido
Enduimet Wildlife Management Area	Homo sapiens	NCBITAXON	NCBITaxon:9606	wildlife management area	ENVO	ENVO:00000374	Longido Ward	GAZ	GAZ:00136110	WMA village sampling and statistical matching of non-WMA villages	Tinga Tinga	Constructing a village register	Event calendar for recall data	Tinga Tinga	Longido
Makame Wildlife Management Area	Homo sapiens	NCBITAXON	NCBITaxon:9606	wildlife management area	ENVO	ENVO:00000374	Kiteto District	GAZ	GAZ:00014766	WMA village sampling and statistical matching of non-WMA villages	Irkiushoibor	Constructing a village register	Event calendar for recall data	Irkiushoibor	Kiteto
Makame Wildlife Management Area	Homo sapiens	NCBITAXON	NCBITaxon:9606	wildlife management area	ENVO	ENVO:00000374	Kiteto District	GAZ	GAZ:00014766	WMA village sampling and statistical matching of non-WMA villages	Katikati	Constructing a village register	Event calendar for recall data	Katikati	Kiteto
Makame Wildlife Management Area	Homo sapiens	NCBITAXON	NCBITaxon:9606	wildlife management area	ENVO	ENVO:00000374	Kiteto District	GAZ	GAZ:00014766	WMA village sampling and statistical matching of non-WMA villages	Makame	Constructing a village register	Event calendar for recall data	Makame	Kiteto
Makame Wildlife Management Area	Homo sapiens	NCBITAXON	NCBITaxon:9606	wildlife management area	ENVO	ENVO:00000374	Kiteto District	GAZ	GAZ:00014766	WMA village sampling and statistical matching of non-WMA villages	Ndedo and Ngabolo (both part of Ndedo in 2007)	Constructing a village register	Event calendar for recall data	Ndedo	Kiteto
Liwale Wildlife Management Area	Homo sapiens	NCBITAXON	NCBITaxon:9606	wildlife management area	ENVO	ENVO:00000374	Liwale District	GAZ	GAZ:00014760	WMA village sampling and statistical matching of non-WMA villages	Barikiwa	Constructing a village register	Event calendar for recall data	Barikiwa	Liwale
Liwale Wildlife Management Area	Homo sapiens	NCBITAXON	NCBITaxon:9606	wildlife management area	ENVO	ENVO:00000374	Liwale District	GAZ	GAZ:00014760	WMA village sampling and statistical matching of non-WMA villages	Kimambi	Constructing a village register	Event calendar for recall data	Kimambi	Liwale
Liwale Wildlife Management Area	Homo sapiens	NCBITAXON	NCBITaxon:9606	wildlife management area	ENVO	ENVO:00000374	Liwale District	GAZ	GAZ:00014760	WMA village sampling and statistical matching of non-WMA villages	Mirui	Constructing a village register	Event calendar for recall data	Mirui	Liwale
Liwale Wildlife Management Area	Homo sapiens	NCBITAXON	NCBITaxon:9606	wildlife management area	ENVO	ENVO:00000374	Liwale District	GAZ	GAZ:00014760	WMA village sampling and statistical matching of non-WMA villages	Mpigamiti	Constructing a village register	Event calendar for recall data	Mpigamiti	Liwale
Mbarangandu Wildlife Management Area	Homo sapiens	NCBITAXON	NCBITaxon:9606	wildlife management area	ENVO	ENVO:00000374	Namtumbo District			WMA village sampling and statistical matching of non-WMA villages	Kilimasera	Constructing a village register	Event calendar for recall data	Kilimasera	Namtumbo
Mbarangandu Wildlife Management Area	Homo sapiens	NCBITAXON	NCBITaxon:9606	wildlife management area	ENVO	ENVO:00000374	Namtumbo District			WMA village sampling and statistical matching of non-WMA villages	Kitanda	Constructing a village register	Event calendar for recall data	Kitanda	Namtumbo
Mbarangandu Wildlife Management Area	Homo sapiens	NCBITAXON	NCBITaxon:9606	wildlife management area	ENVO	ENVO:00000374	Namtumbo District			WMA village sampling and statistical matching of non-WMA villages	Nambecha	Constructing a village register	Event calendar for recall data	Nambecha	Namtumbo
Mbarangandu Wildlife Management Area	Homo sapiens	NCBITAXON	NCBITaxon:9606	wildlife management area	ENVO	ENVO:00000374	Namtumbo District			WMA village sampling and statistical matching of non-WMA villages	Songaambele	Constructing a village register	Event calendar for recall data	Songaambele	Namtumbo
Tunduru Nalika Wildlife Management Area	Homo sapiens	NCBITAXON	NCBITaxon:9606	wildlife management area	ENVO	ENVO:00000374	Tunduru District	GAZ	GAZ:00014820	WMA village sampling and statistical matching of non-WMA villages	Darajambili	Constructing a village register	Event calendar for recall data	Darajambili	Tunduru
Tunduru Nalika Wildlife Management Area	Homo sapiens	NCBITAXON	NCBITaxon:9606	wildlife management area	ENVO	ENVO:00000374	Tunduru District	GAZ	GAZ:00014820	WMA village sampling and statistical matching of non-WMA villages	Kindamba	Constructing a village register	Event calendar for recall data	Kindamba	Tunduru
Tunduru Nalika Wildlife Management Area	Homo sapiens	NCBITAXON	NCBITaxon:9606	wildlife management area	ENVO	ENVO:00000374	Tunduru District	GAZ	GAZ:00014820	WMA village sampling and statistical matching of non-WMA villages	Mbugalaji	Constructing a village register	Event calendar for recall data	Mbugalaji	Tunduru
Tunduru Nalika Wildlife Management Area	Homo sapiens	NCBITAXON	NCBITaxon:9606	wildlife management area	ENVO	ENVO:00000374	Tunduru District	GAZ	GAZ:00014820	WMA village sampling and statistical matching of non-WMA villages	Ndenyende	Constructing a village register	Event calendar for recall data	Ndenyende	Tunduru
Non-wildlife management area village	Homo sapiens	NCBITAXON	NCBITaxon:9606	wildlife management area	ENVO	ENVO:00000374	Monduli District	GAZ	GAZ:00014717	WMA village sampling and statistical matching of non-WMA villages	Selela	Constructing a village register	Event calendar for recall data	Selela	Monduli
Non-wildlife management area village	Homo sapiens	NCBITAXON	NCBITaxon:9606	wildlife management area	ENVO	ENVO:00000374	Monduli District	GAZ	GAZ:00014717	WMA village sampling and statistical matching of non-WMA villages	Oltukai	Constructing a village register	Event calendar for recall data	Oltukai	Monduli
Non-wildlife management area village	Homo sapiens	NCBITAXON	NCBITaxon:9606	wildlife management area	ENVO	ENVO:00000374	Babati District	GAZ	GAZ:00014769	WMA village sampling and statistical matching of non-WMA villages	Kisangaji	Constructing a village register	Event calendar for recall data	Kisangaji	Babati
Non-wildlife management area village	Homo sapiens	NCBITAXON	NCBITaxon:9606	wildlife management area	ENVO	ENVO:00000374	Simanjiro District	GAZ	GAZ:00014767	WMA village sampling and statistical matching of non-WMA villages	Namalulu	Constructing a village register	Event calendar for recall data	Namalulu	Simanjiro
Non-wildlife management area village	Homo sapiens	NCBITAXON	NCBITaxon:9606	wildlife management area	ENVO	ENVO:00000374	Babati District	GAZ	GAZ:00014769	WMA village sampling and statistical matching of non-WMA villages	Magugu	Constructing a village register	Event calendar for recall data	Magugu	Babati
Non-wildlife management area village	Homo sapiens	NCBITAXON	NCBITaxon:9606	wildlife management area	ENVO	ENVO:00000374	Babati District	GAZ	GAZ:00014769	WMA village sampling and statistical matching of non-WMA villages	Gidemar	Constructing a village register	Event calendar for recall data	Gidemar	Babati
Non-wildlife management area village	Homo sapiens	NCBITAXON	NCBITaxon:9606	wildlife management area	ENVO	ENVO:00000374	Namtumbo District			WMA village sampling and statistical matching of non-WMA villages	Mputa	Constructing a village register	Event calendar for recall data	Mputa	Namtumbo
Non-wildlife management area village	Homo sapiens	NCBITAXON	NCBITaxon:9606	wildlife management area	ENVO	ENVO:00000374	Namtumbo District			WMA village sampling and statistical matching of non-WMA villages	Naikezi	Constructing a village register	Event calendar for recall data	Naikezi	Namtumbo
Non-wildlife management area village	Homo sapiens	NCBITAXON	NCBITaxon:9606	wildlife management area	ENVO	ENVO:00000374	Namtumbo District			WMA village sampling and statistical matching of non-WMA villages	Chengena	Constructing a village register	Event calendar for recall data	Chengena	Namtumbo
Non-wildlife management area village	Homo sapiens	NCBITAXON	NCBITaxon:9606	wildlife management area	ENVO	ENVO:00000374	Tunduru District	GAZ	GAZ:00014820	WMA village sampling and statistical matching of non-WMA villages	Nangunguru	Constructing a village register	Event calendar for recall data	Nangunguru	Tunduru
Non-wildlife management area village	Homo sapiens	NCBITAXON	NCBITaxon:9606	wildlife management area	ENVO	ENVO:00000374	Tunduru District	GAZ	GAZ:00014820	WMA village sampling and statistical matching of non-WMA villages	Mtengashari	Constructing a village register	Event calendar for recall data	Mtengashari	Tunduru
Non-wildlife management area village	Homo sapiens	NCBITAXON	NCBITaxon:9606	wildlife management area	ENVO	ENVO:00000374	Tunduru District	GAZ	GAZ:00014820	WMA village sampling and statistical matching of non-WMA villages	Kitalo	Constructing a village register	Event calendar for recall data	Kitalo	Tunduru
Non-wildlife management area village	Homo sapiens	NCBITAXON	NCBITaxon:9606	wildlife management area	ENVO	ENVO:00000374	Liwale District	GAZ	GAZ:00014760	WMA village sampling and statistical matching of non-WMA villages	Mkutano	Constructing a village register	Event calendar for recall data	Mkutano	Liwale
Non-wildlife management area village	Homo sapiens	NCBITAXON	NCBITaxon:9606	wildlife management area	ENVO	ENVO:00000374	Liwale District	GAZ	GAZ:00014760	WMA village sampling and statistical matching of non-WMA villages	Kipelele	Constructing a village register	Event calendar for recall data	Kipelele	Liwale
Non-wildlife management area village	Homo sapiens	NCBITAXON	NCBITaxon:9606	wildlife management area	ENVO	ENVO:00000374	Kilwa District	GAZ	GAZ:00014759	WMA village sampling and statistical matching of non-WMA villages	Zinga Kibaoni	Constructing a village register	Event calendar for recall data	Zinga Kibaoni	Kilwa
Non-wildlife management area village	Homo sapiens	NCBITAXON	NCBITaxon:9606	wildlife management area	ENVO	ENVO:00000374	Liwale District	GAZ	GAZ:00014760	WMA village sampling and statistical matching of non-WMA villages	Ngongowele	Constructing a village register	Event calendar for recall data	Ngongowele	Liwale
Non-wildlife management area village	Homo sapiens	NCBITAXON	NCBITaxon:9606	wildlife management area	ENVO	ENVO:00000374				WMA village sampling and statistical matching of non-WMA villages	Ngabobo	Constructing a village register	Event calendar for recall data	Ngabobo	MeruÂ
Non-wildlife management area village	Homo sapiens	NCBITAXON	NCBITaxon:9606	wildlife management area	ENVO	ENVO:00000374	Simanjiro District	GAZ	GAZ:00014767	WMA village sampling and statistical matching of non-WMA villages	Kimotorok	Constructing a village register	Event calendar for recall data	Kimotorok	Simanjiro
