# Supplementary material for: A quasi-experimental study of impacts of Tanzania’s wildlife management areas on rural livelihoods and wealth
Source: Sci Data. 2018 Jul 3;5:180087. doi: 10.1038/sdata.2018.87 (PMC6029570; doi:10.1038/sdata.2018.87)
Supplement: Supplementary file 1 [file sdata201887-isa1.zip › a_wealth_Bluwstein.txt]

Sample Name	Protocol REF	Protocol REF	Protocol REF	Assay Name	Raw Data File	Comment[Data Repository]	Comment[Data Record Accession]	Comment[Data Record URI]	Factor Value[district]
Minjingu	Participatory wealth ranking	Stratified random sampling	Survey implementation	Minjingu_wealth	PIMA_WEALTH_codes_and_dataset.zip	UK Data Service	doi:10.5255/UKDA-SN-852960	http://dx.doi.org/10.5255/UKDA-SN-852960	Babati
Magara	Participatory wealth ranking	Stratified random sampling	Survey implementation	Magara_wealth	PIMA_WEALTH_codes_and_dataset.zip	UK Data Service	doi:10.5255/UKDA-SN-852960	http://dx.doi.org/10.5255/UKDA-SN-852960	Babati
Mwada	Participatory wealth ranking	Stratified random sampling	Survey implementation	Mwada_wealth	PIMA_WEALTH_codes_and_dataset.zip	UK Data Service	doi:10.5255/UKDA-SN-852960	http://dx.doi.org/10.5255/UKDA-SN-852960	Babati
Sangaiwe	Participatory wealth ranking	Stratified random sampling	Survey implementation	Sangaiwe_wealth	PIMA_WEALTH_codes_and_dataset.zip	UK Data Service	doi:10.5255/UKDA-SN-852960	http://dx.doi.org/10.5255/UKDA-SN-852960	Babati
Kitenden	Participatory wealth ranking	Stratified random sampling	Survey implementation	Kitenden_wealth	PIMA_WEALTH_codes_and_dataset.zip	UK Data Service	doi:10.5255/UKDA-SN-852960	http://dx.doi.org/10.5255/UKDA-SN-852960	Longido
Olmolog	Participatory wealth ranking	Stratified random sampling	Survey implementation	Olmolog_wealth	PIMA_WEALTH_codes_and_dataset.zip	UK Data Service	doi:10.5255/UKDA-SN-852960	http://dx.doi.org/10.5255/UKDA-SN-852960	Longido
Sinya	Participatory wealth ranking	Stratified random sampling	Survey implementation	Sinya_wealth	PIMA_WEALTH_codes_and_dataset.zip	UK Data Service	doi:10.5255/UKDA-SN-852960	http://dx.doi.org/10.5255/UKDA-SN-852960	Longido
Tinga Tinga	Participatory wealth ranking	Stratified random sampling	Survey implementation	Tinga Tinga_wealth	PIMA_WEALTH_codes_and_dataset.zip	UK Data Service	doi:10.5255/UKDA-SN-852960	http://dx.doi.org/10.5255/UKDA-SN-852960	Longido
Irkiushoibor	Participatory wealth ranking	Stratified random sampling	Survey implementation	Irkiushoibor_wealth	PIMA_WEALTH_codes_and_dataset.zip	UK Data Service	doi:10.5255/UKDA-SN-852960	http://dx.doi.org/10.5255/UKDA-SN-852960	Kiteto
Katikati	Participatory wealth ranking	Stratified random sampling	Survey implementation	Katikati_wealth	PIMA_WEALTH_codes_and_dataset.zip	UK Data Service	doi:10.5255/UKDA-SN-852960	http://dx.doi.org/10.5255/UKDA-SN-852960	Kiteto
Makame	Participatory wealth ranking	Stratified random sampling	Survey implementation	Makame_wealth	PIMA_WEALTH_codes_and_dataset.zip	UK Data Service	doi:10.5255/UKDA-SN-852960	http://dx.doi.org/10.5255/UKDA-SN-852960	Kiteto
Ndedo	Participatory wealth ranking	Stratified random sampling	Survey implementation	Ndedo_wealth	PIMA_WEALTH_codes_and_dataset.zip	UK Data Service	doi:10.5255/UKDA-SN-852960	http://dx.doi.org/10.5255/UKDA-SN-852960	Kiteto
Barikiwa	Participatory wealth ranking	Stratified random sampling	Survey implementation	Barikiwa_wealth	PIMA_WEALTH_codes_and_dataset.zip	UK Data Service	doi:10.5255/UKDA-SN-852960	http://dx.doi.org/10.5255/UKDA-SN-852960	Liwale
Kimambi	Participatory wealth ranking	Stratified random sampling	Survey implementation	Kimambi_wealth	PIMA_WEALTH_codes_and_dataset.zip	UK Data Service	doi:10.5255/UKDA-SN-852960	http://dx.doi.org/10.5255/UKDA-SN-852960	Liwale
Mirui	Participatory wealth ranking	Stratified random sampling	Survey implementation	Mirui_wealth	PIMA_WEALTH_codes_and_dataset.zip	UK Data Service	doi:10.5255/UKDA-SN-852960	http://dx.doi.org/10.5255/UKDA-SN-852960	Liwale
Mpigamiti	Participatory wealth ranking	Stratified random sampling	Survey implementation	Mpigamiti_wealth	PIMA_WEALTH_codes_and_dataset.zip	UK Data Service	doi:10.5255/UKDA-SN-852960	http://dx.doi.org/10.5255/UKDA-SN-852960	Liwale
Kilimasera	Participatory wealth ranking	Stratified random sampling	Survey implementation	Kilimasera_wealth	PIMA_WEALTH_codes_and_dataset.zip	UK Data Service	doi:10.5255/UKDA-SN-852960	http://dx.doi.org/10.5255/UKDA-SN-852960	Namtumbo
Kitanda	Participatory wealth ranking	Stratified random sampling	Survey implementation	Kitanda_wealth	PIMA_WEALTH_codes_and_dataset.zip	UK Data Service	doi:10.5255/UKDA-SN-852960	http://dx.doi.org/10.5255/UKDA-SN-852960	Namtumbo
Nambecha	Participatory wealth ranking	Stratified random sampling	Survey implementation	Nambecha_wealth	PIMA_WEALTH_codes_and_dataset.zip	UK Data Service	doi:10.5255/UKDA-SN-852960	http://dx.doi.org/10.5255/UKDA-SN-852960	Namtumbo
Songaambele	Participatory wealth ranking	Stratified random sampling	Survey implementation	Songaambele_wealth	PIMA_WEALTH_codes_and_dataset.zip	UK Data Service	doi:10.5255/UKDA-SN-852960	http://dx.doi.org/10.5255/UKDA-SN-852960	Namtumbo
Darajambili	Participatory wealth ranking	Stratified random sampling	Survey implementation	Darajambili_wealth	PIMA_WEALTH_codes_and_dataset.zip	UK Data Service	doi:10.5255/UKDA-SN-852960	http://dx.doi.org/10.5255/UKDA-SN-852960	Tunduru
Kindamba	Participatory wealth ranking	Stratified random sampling	Survey implementation	Kindamba_wealth	PIMA_WEALTH_codes_and_dataset.zip	UK Data Service	doi:10.5255/UKDA-SN-852960	http://dx.doi.org/10.5255/UKDA-SN-852960	Tunduru
Mbugalaji	Participatory wealth ranking	Stratified random sampling	Survey implementation	Mbugalaji_wealth	PIMA_WEALTH_codes_and_dataset.zip	UK Data Service	doi:10.5255/UKDA-SN-852960	http://dx.doi.org/10.5255/UKDA-SN-852960	Tunduru
Ndenyende	Participatory wealth ranking	Stratified random sampling	Survey implementation	Ndenyende_wealth	PIMA_WEALTH_codes_and_dataset.zip	UK Data Service	doi:10.5255/UKDA-SN-852960	http://dx.doi.org/10.5255/UKDA-SN-852960	Tunduru
Selela	Participatory wealth ranking	Stratified random sampling	Survey implementation	Selela_wealth	PIMA_WEALTH_codes_and_dataset.zip	UK Data Service	doi:10.5255/UKDA-SN-852960	http://dx.doi.org/10.5255/UKDA-SN-852960	Monduli
Oltukai	Participatory wealth ranking	Stratified random sampling	Survey implementation	Oltukai_wealth	PIMA_WEALTH_codes_and_dataset.zip	UK Data Service	doi:10.5255/UKDA-SN-852960	http://dx.doi.org/10.5255/UKDA-SN-852960	Monduli
Kisangaji	Participatory wealth ranking	Stratified random sampling	Survey implementation	Kisangaji_wealth	PIMA_WEALTH_codes_and_dataset.zip	UK Data Service	doi:10.5255/UKDA-SN-852960	http://dx.doi.org/10.5255/UKDA-SN-852960	Babati
Namalulu	Participatory wealth ranking	Stratified random sampling	Survey implementation	Namalulu_wealth	PIMA_WEALTH_codes_and_dataset.zip	UK Data Service	doi:10.5255/UKDA-SN-852960	http://dx.doi.org/10.5255/UKDA-SN-852960	Simanjiro
Magugu	Participatory wealth ranking	Stratified random sampling	Survey implementation	Magugu_wealth	PIMA_WEALTH_codes_and_dataset.zip	UK Data Service	doi:10.5255/UKDA-SN-852960	http://dx.doi.org/10.5255/UKDA-SN-852960	Babati
Gidemar	Participatory wealth ranking	Stratified random sampling	Survey implementation	Gidemar_wealth	PIMA_WEALTH_codes_and_dataset.zip	UK Data Service	doi:10.5255/UKDA-SN-852960	http://dx.doi.org/10.5255/UKDA-SN-852960	Babati
Mputa	Participatory wealth ranking	Stratified random sampling	Survey implementation	Mputa_wealth	PIMA_WEALTH_codes_and_dataset.zip	UK Data Service	doi:10.5255/UKDA-SN-852960	http://dx.doi.org/10.5255/UKDA-SN-852960	Namtumbo
Naikezi	Participatory wealth ranking	Stratified random sampling	Survey implementation	Naikezi_wealth	PIMA_WEALTH_codes_and_dataset.zip	UK Data Service	doi:10.5255/UKDA-SN-852960	http://dx.doi.org/10.5255/UKDA-SN-852960	Namtumbo
Chengena	Participatory wealth ranking	Stratified random sampling	Survey implementation	Chengena_wealth	PIMA_WEALTH_codes_and_dataset.zip	UK Data Service	doi:10.5255/UKDA-SN-852960	http://dx.doi.org/10.5255/UKDA-SN-852960	Namtumbo
Nangunguru	Participatory wealth ranking	Stratified random sampling	Survey implementation	Nangunguru_wealth	PIMA_WEALTH_codes_and_dataset.zip	UK Data Service	doi:10.5255/UKDA-SN-852960	http://dx.doi.org/10.5255/UKDA-SN-852960	Tunduru
Mtengashari	Participatory wealth ranking	Stratified random sampling	Survey implementation	Mtengashari_wealth	PIMA_WEALTH_codes_and_dataset.zip	UK Data Service	doi:10.5255/UKDA-SN-852960	http://dx.doi.org/10.5255/UKDA-SN-852960	Tunduru
Kitalo	Participatory wealth ranking	Stratified random sampling	Survey implementation	Kitalo_wealth	PIMA_WEALTH_codes_and_dataset.zip	UK Data Service	doi:10.5255/UKDA-SN-852960	http://dx.doi.org/10.5255/UKDA-SN-852960	Tunduru
Mkutano	Participatory wealth ranking	Stratified random sampling	Survey implementation	Mkutano_wealth	PIMA_WEALTH_codes_and_dataset.zip	UK Data Service	doi:10.5255/UKDA-SN-852960	http://dx.doi.org/10.5255/UKDA-SN-852960	Liwale
Kipelele	Participatory wealth ranking	Stratified random sampling	Survey implementation	Kipelele_wealth	PIMA_WEALTH_codes_and_dataset.zip	UK Data Service	doi:10.5255/UKDA-SN-852960	http://dx.doi.org/10.5255/UKDA-SN-852960	Liwale
Zinga Kibaoni	Participatory wealth ranking	Stratified random sampling	Survey implementation	Zinga Kibaoni_wealth	PIMA_WEALTH_codes_and_dataset.zip	UK Data Service	doi:10.5255/UKDA-SN-852960	http://dx.doi.org/10.5255/UKDA-SN-852960	Kilwa
Ngongowele	Participatory wealth ranking	Stratified random sampling	Survey implementation	Ngongowele_wealth	PIMA_WEALTH_codes_and_dataset.zip	UK Data Service	doi:10.5255/UKDA-SN-852960	http://dx.doi.org/10.5255/UKDA-SN-852960	Liwale
Ngabobo	Participatory wealth ranking	Stratified random sampling	Survey implementation	Ngabobo_wealth	PIMA_WEALTH_codes_and_dataset.zip	UK Data Service	doi:10.5255/UKDA-SN-852960	http://dx.doi.org/10.5255/UKDA-SN-852960	Meru
Kimotorok	Participatory wealth ranking	Stratified random sampling	Survey implementation	Kimotorok_wealth	PIMA_WEALTH_codes_and_dataset.zip	UK Data Service	doi:10.5255/UKDA-SN-852960	http://dx.doi.org/10.5255/UKDA-SN-852960	Simanjiro
