# Supplementary material for: A quasi-experimental study of impacts of Tanzania’s wildlife management areas on rural livelihoods and wealth
Source: Sci Data. 2018 Jul 3;5:180087. doi: 10.1038/sdata.2018.87 (PMC6029570; doi:10.1038/sdata.2018.87)
Supplement: Supplementary file 1 [file sdata201887-isa1.zip › a_survey_Bluwstein.txt]

Sample Name	Protocol REF	Protocol REF	Protocol REF	Protocol REF	Protocol REF	Assay Name	Raw Data File	Comment[Data Repository]	Comment[Data Record Accession]	Comment[Data Record URI]	Factor Value[district]
Minjingu	Participatory wealth ranking	Stratified random sampling	Survey implementation	Questionnaires	Scoring exercise	Minjingu_head	PIMA_HHHEAD_survey_instrument_and_dataset.zip	UK Data Service	doi:10.5255/UKDA-SN-852960	http://dx.doi.org/10.5255/UKDA-SN-852960	Babati
Magara	Participatory wealth ranking	Stratified random sampling	Survey implementation	Questionnaires	Scoring exercise	Magara_head	PIMA_HHHEAD_survey_instrument_and_dataset.zip	UK Data Service	doi:10.5255/UKDA-SN-852960	http://dx.doi.org/10.5255/UKDA-SN-852960	Babati
Mwada	Participatory wealth ranking	Stratified random sampling	Survey implementation	Questionnaires	Scoring exercise	Mwada_head	PIMA_HHHEAD_survey_instrument_and_dataset.zip	UK Data Service	doi:10.5255/UKDA-SN-852960	http://dx.doi.org/10.5255/UKDA-SN-852960	Babati
Sangaiwe	Participatory wealth ranking	Stratified random sampling	Survey implementation	Questionnaires	Scoring exercise	Sangaiwe_head	PIMA_HHHEAD_survey_instrument_and_dataset.zip	UK Data Service	doi:10.5255/UKDA-SN-852960	http://dx.doi.org/10.5255/UKDA-SN-852960	Babati
Kitenden	Participatory wealth ranking	Stratified random sampling	Survey implementation	Questionnaires	Scoring exercise	Kitenden_head	PIMA_HHHEAD_survey_instrument_and_dataset.zip	UK Data Service	doi:10.5255/UKDA-SN-852960	http://dx.doi.org/10.5255/UKDA-SN-852960	Longido
Olmolog	Participatory wealth ranking	Stratified random sampling	Survey implementation	Questionnaires	Scoring exercise	Olmolog_head	PIMA_HHHEAD_survey_instrument_and_dataset.zip	UK Data Service	doi:10.5255/UKDA-SN-852960	http://dx.doi.org/10.5255/UKDA-SN-852960	Longido
Sinya	Participatory wealth ranking	Stratified random sampling	Survey implementation	Questionnaires	Scoring exercise	Sinya_head	PIMA_HHHEAD_survey_instrument_and_dataset.zip	UK Data Service	doi:10.5255/UKDA-SN-852960	http://dx.doi.org/10.5255/UKDA-SN-852960	Longido
Tinga Tinga	Participatory wealth ranking	Stratified random sampling	Survey implementation	Questionnaires	Scoring exercise	Tinga Tinga_head	PIMA_HHHEAD_survey_instrument_and_dataset.zip	UK Data Service	doi:10.5255/UKDA-SN-852960	http://dx.doi.org/10.5255/UKDA-SN-852960	Longido
Irkiushoibor	Participatory wealth ranking	Stratified random sampling	Survey implementation	Questionnaires	Scoring exercise	Irkiushoibor_head	PIMA_HHHEAD_survey_instrument_and_dataset.zip	UK Data Service	doi:10.5255/UKDA-SN-852960	http://dx.doi.org/10.5255/UKDA-SN-852960	Kiteto
Katikati	Participatory wealth ranking	Stratified random sampling	Survey implementation	Questionnaires	Scoring exercise	Katikati_head	PIMA_HHHEAD_survey_instrument_and_dataset.zip	UK Data Service	doi:10.5255/UKDA-SN-852960	http://dx.doi.org/10.5255/UKDA-SN-852960	Kiteto
Makame	Participatory wealth ranking	Stratified random sampling	Survey implementation	Questionnaires	Scoring exercise	Makame_head	PIMA_HHHEAD_survey_instrument_and_dataset.zip	UK Data Service	doi:10.5255/UKDA-SN-852960	http://dx.doi.org/10.5255/UKDA-SN-852960	Kiteto
Ndedo	Participatory wealth ranking	Stratified random sampling	Survey implementation	Questionnaires	Scoring exercise	Ndedo_head	PIMA_HHHEAD_survey_instrument_and_dataset.zip	UK Data Service	doi:10.5255/UKDA-SN-852960	http://dx.doi.org/10.5255/UKDA-SN-852960	Kiteto
Barikiwa	Participatory wealth ranking	Stratified random sampling	Survey implementation	Questionnaires	Scoring exercise	Barikiwa_head	PIMA_HHHEAD_survey_instrument_and_dataset.zip	UK Data Service	doi:10.5255/UKDA-SN-852960	http://dx.doi.org/10.5255/UKDA-SN-852960	Liwale
Kimambi	Participatory wealth ranking	Stratified random sampling	Survey implementation	Questionnaires	Scoring exercise	Kimambi_head	PIMA_HHHEAD_survey_instrument_and_dataset.zip	UK Data Service	doi:10.5255/UKDA-SN-852960	http://dx.doi.org/10.5255/UKDA-SN-852960	Liwale
Mirui	Participatory wealth ranking	Stratified random sampling	Survey implementation	Questionnaires	Scoring exercise	Mirui_head	PIMA_HHHEAD_survey_instrument_and_dataset.zip	UK Data Service	doi:10.5255/UKDA-SN-852960	http://dx.doi.org/10.5255/UKDA-SN-852960	Liwale
Mpigamiti	Participatory wealth ranking	Stratified random sampling	Survey implementation	Questionnaires	Scoring exercise	Mpigamiti_head	PIMA_HHHEAD_survey_instrument_and_dataset.zip	UK Data Service	doi:10.5255/UKDA-SN-852960	http://dx.doi.org/10.5255/UKDA-SN-852960	Liwale
Kilimasera	Participatory wealth ranking	Stratified random sampling	Survey implementation	Questionnaires	Scoring exercise	Kilimasera_head	PIMA_HHHEAD_survey_instrument_and_dataset.zip	UK Data Service	doi:10.5255/UKDA-SN-852960	http://dx.doi.org/10.5255/UKDA-SN-852960	Namtumbo
Kitanda	Participatory wealth ranking	Stratified random sampling	Survey implementation	Questionnaires	Scoring exercise	Kitanda_head	PIMA_HHHEAD_survey_instrument_and_dataset.zip	UK Data Service	doi:10.5255/UKDA-SN-852960	http://dx.doi.org/10.5255/UKDA-SN-852960	Namtumbo
Nambecha	Participatory wealth ranking	Stratified random sampling	Survey implementation	Questionnaires	Scoring exercise	Nambecha_head	PIMA_HHHEAD_survey_instrument_and_dataset.zip	UK Data Service	doi:10.5255/UKDA-SN-852960	http://dx.doi.org/10.5255/UKDA-SN-852960	Namtumbo
Songaambele	Participatory wealth ranking	Stratified random sampling	Survey implementation	Questionnaires	Scoring exercise	Songaambele_head	PIMA_HHHEAD_survey_instrument_and_dataset.zip	UK Data Service	doi:10.5255/UKDA-SN-852960	http://dx.doi.org/10.5255/UKDA-SN-852960	Namtumbo
Darajambili	Participatory wealth ranking	Stratified random sampling	Survey implementation	Questionnaires	Scoring exercise	Darajambili_head	PIMA_HHHEAD_survey_instrument_and_dataset.zip	UK Data Service	doi:10.5255/UKDA-SN-852960	http://dx.doi.org/10.5255/UKDA-SN-852960	Tunduru
Kindamba	Participatory wealth ranking	Stratified random sampling	Survey implementation	Questionnaires	Scoring exercise	Kindamba_head	PIMA_HHHEAD_survey_instrument_and_dataset.zip	UK Data Service	doi:10.5255/UKDA-SN-852960	http://dx.doi.org/10.5255/UKDA-SN-852960	Tunduru
Mbugalaji	Participatory wealth ranking	Stratified random sampling	Survey implementation	Questionnaires	Scoring exercise	Mbugalaji_head	PIMA_HHHEAD_survey_instrument_and_dataset.zip	UK Data Service	doi:10.5255/UKDA-SN-852960	http://dx.doi.org/10.5255/UKDA-SN-852960	Tunduru
Ndenyende	Participatory wealth ranking	Stratified random sampling	Survey implementation	Questionnaires	Scoring exercise	Ndenyende_head	PIMA_HHHEAD_survey_instrument_and_dataset.zip	UK Data Service	doi:10.5255/UKDA-SN-852960	http://dx.doi.org/10.5255/UKDA-SN-852960	Tunduru
Selela	Participatory wealth ranking	Stratified random sampling	Survey implementation	Questionnaires	Scoring exercise	Selela_head	PIMA_HHHEAD_survey_instrument_and_dataset.zip	UK Data Service	doi:10.5255/UKDA-SN-852960	http://dx.doi.org/10.5255/UKDA-SN-852960	Monduli
Oltukai	Participatory wealth ranking	Stratified random sampling	Survey implementation	Questionnaires	Scoring exercise	Oltukai_head	PIMA_HHHEAD_survey_instrument_and_dataset.zip	UK Data Service	doi:10.5255/UKDA-SN-852960	http://dx.doi.org/10.5255/UKDA-SN-852960	Monduli
Kisangaji	Participatory wealth ranking	Stratified random sampling	Survey implementation	Questionnaires	Scoring exercise	Kisangaji_head	PIMA_HHHEAD_survey_instrument_and_dataset.zip	UK Data Service	doi:10.5255/UKDA-SN-852960	http://dx.doi.org/10.5255/UKDA-SN-852960	Babati
Namalulu	Participatory wealth ranking	Stratified random sampling	Survey implementation	Questionnaires	Scoring exercise	Namalulu_head	PIMA_HHHEAD_survey_instrument_and_dataset.zip	UK Data Service	doi:10.5255/UKDA-SN-852960	http://dx.doi.org/10.5255/UKDA-SN-852960	Simanjiro
Magugu	Participatory wealth ranking	Stratified random sampling	Survey implementation	Questionnaires	Scoring exercise	Magugu_head	PIMA_HHHEAD_survey_instrument_and_dataset.zip	UK Data Service	doi:10.5255/UKDA-SN-852960	http://dx.doi.org/10.5255/UKDA-SN-852960	Babati
Gidemar	Participatory wealth ranking	Stratified random sampling	Survey implementation	Questionnaires	Scoring exercise	Gidemar_head	PIMA_HHHEAD_survey_instrument_and_dataset.zip	UK Data Service	doi:10.5255/UKDA-SN-852960	http://dx.doi.org/10.5255/UKDA-SN-852960	Babati
Mputa	Participatory wealth ranking	Stratified random sampling	Survey implementation	Questionnaires	Scoring exercise	Mputa_head	PIMA_HHHEAD_survey_instrument_and_dataset.zip	UK Data Service	doi:10.5255/UKDA-SN-852960	http://dx.doi.org/10.5255/UKDA-SN-852960	Namtumbo
Naikezi	Participatory wealth ranking	Stratified random sampling	Survey implementation	Questionnaires	Scoring exercise	Naikezi_head	PIMA_HHHEAD_survey_instrument_and_dataset.zip	UK Data Service	doi:10.5255/UKDA-SN-852960	http://dx.doi.org/10.5255/UKDA-SN-852960	Namtumbo
Chengena	Participatory wealth ranking	Stratified random sampling	Survey implementation	Questionnaires	Scoring exercise	Chengena_head	PIMA_HHHEAD_survey_instrument_and_dataset.zip	UK Data Service	doi:10.5255/UKDA-SN-852960	http://dx.doi.org/10.5255/UKDA-SN-852960	Namtumbo
Nangunguru	Participatory wealth ranking	Stratified random sampling	Survey implementation	Questionnaires	Scoring exercise	Nangunguru_head	PIMA_HHHEAD_survey_instrument_and_dataset.zip	UK Data Service	doi:10.5255/UKDA-SN-852960	http://dx.doi.org/10.5255/UKDA-SN-852960	Tunduru
Mtengashari	Participatory wealth ranking	Stratified random sampling	Survey implementation	Questionnaires	Scoring exercise	Mtengashari_head	PIMA_HHHEAD_survey_instrument_and_dataset.zip	UK Data Service	doi:10.5255/UKDA-SN-852960	http://dx.doi.org/10.5255/UKDA-SN-852960	Tunduru
Kitalo	Participatory wealth ranking	Stratified random sampling	Survey implementation	Questionnaires	Scoring exercise	Kitalo_head	PIMA_HHHEAD_survey_instrument_and_dataset.zip	UK Data Service	doi:10.5255/UKDA-SN-852960	http://dx.doi.org/10.5255/UKDA-SN-852960	Tunduru
Mkutano	Participatory wealth ranking	Stratified random sampling	Survey implementation	Questionnaires	Scoring exercise	Mkutano_head	PIMA_HHHEAD_survey_instrument_and_dataset.zip	UK Data Service	doi:10.5255/UKDA-SN-852960	http://dx.doi.org/10.5255/UKDA-SN-852960	Liwale
Kipelele	Participatory wealth ranking	Stratified random sampling	Survey implementation	Questionnaires	Scoring exercise	Kipelele_head	PIMA_HHHEAD_survey_instrument_and_dataset.zip	UK Data Service	doi:10.5255/UKDA-SN-852960	http://dx.doi.org/10.5255/UKDA-SN-852960	Liwale
Zinga Kibaoni	Participatory wealth ranking	Stratified random sampling	Survey implementation	Questionnaires	Scoring exercise	Zinga Kibaoni_head	PIMA_HHHEAD_survey_instrument_and_dataset.zip	UK Data Service	doi:10.5255/UKDA-SN-852960	http://dx.doi.org/10.5255/UKDA-SN-852960	Kilwa
Ngongowele	Participatory wealth ranking	Stratified random sampling	Survey implementation	Questionnaires	Scoring exercise	Ngongowele_head	PIMA_HHHEAD_survey_instrument_and_dataset.zip	UK Data Service	doi:10.5255/UKDA-SN-852960	http://dx.doi.org/10.5255/UKDA-SN-852960	Liwale
Ngabobo	Participatory wealth ranking	Stratified random sampling	Survey implementation	Questionnaires	Scoring exercise	Ngabobo_head	PIMA_HHHEAD_survey_instrument_and_dataset.zip	UK Data Service	doi:10.5255/UKDA-SN-852960	http://dx.doi.org/10.5255/UKDA-SN-852960	Meru
Kimotorok	Participatory wealth ranking	Stratified random sampling	Survey implementation	Questionnaires	Scoring exercise	Kimotorok_head	PIMA_HHHEAD_survey_instrument_and_dataset.zip	UK Data Service	doi:10.5255/UKDA-SN-852960	http://dx.doi.org/10.5255/UKDA-SN-852960	Simanjiro
Minjingu	Participatory wealth ranking	Stratified random sampling	Survey implementation	Questionnaires	Scoring exercise	Minjingu_wife	PIMA_WIFE_survey_instrument_and_dataset.zip	UK Data Service	doi:10.5255/UKDA-SN-852960	http://dx.doi.org/10.5255/UKDA-SN-852960	Babati
Magara	Participatory wealth ranking	Stratified random sampling	Survey implementation	Questionnaires	Scoring exercise	Magara_wife	PIMA_WIFE_survey_instrument_and_dataset.zip	UK Data Service	doi:10.5255/UKDA-SN-852960	http://dx.doi.org/10.5255/UKDA-SN-852960	Babati
Mwada	Participatory wealth ranking	Stratified random sampling	Survey implementation	Questionnaires	Scoring exercise	Mwada_wife	PIMA_WIFE_survey_instrument_and_dataset.zip	UK Data Service	doi:10.5255/UKDA-SN-852960	http://dx.doi.org/10.5255/UKDA-SN-852960	Babati
Sangaiwe	Participatory wealth ranking	Stratified random sampling	Survey implementation	Questionnaires	Scoring exercise	Sangaiwe_wife	PIMA_WIFE_survey_instrument_and_dataset.zip	UK Data Service	doi:10.5255/UKDA-SN-852960	http://dx.doi.org/10.5255/UKDA-SN-852960	Babati
Kitenden	Participatory wealth ranking	Stratified random sampling	Survey implementation	Questionnaires	Scoring exercise	Kitenden_wife	PIMA_WIFE_survey_instrument_and_dataset.zip	UK Data Service	doi:10.5255/UKDA-SN-852960	http://dx.doi.org/10.5255/UKDA-SN-852960	Longido
Olmolog	Participatory wealth ranking	Stratified random sampling	Survey implementation	Questionnaires	Scoring exercise	Olmolog_wife	PIMA_WIFE_survey_instrument_and_dataset.zip	UK Data Service	doi:10.5255/UKDA-SN-852960	http://dx.doi.org/10.5255/UKDA-SN-852960	Longido
Sinya	Participatory wealth ranking	Stratified random sampling	Survey implementation	Questionnaires	Scoring exercise	Sinya_wife	PIMA_WIFE_survey_instrument_and_dataset.zip	UK Data Service	doi:10.5255/UKDA-SN-852960	http://dx.doi.org/10.5255/UKDA-SN-852960	Longido
Tinga Tinga	Participatory wealth ranking	Stratified random sampling	Survey implementation	Questionnaires	Scoring exercise	Tinga Tinga_wife	PIMA_WIFE_survey_instrument_and_dataset.zip	UK Data Service	doi:10.5255/UKDA-SN-852960	http://dx.doi.org/10.5255/UKDA-SN-852960	Longido
Irkiushoibor	Participatory wealth ranking	Stratified random sampling	Survey implementation	Questionnaires	Scoring exercise	Irkiushoibor_wife	PIMA_WIFE_survey_instrument_and_dataset.zip	UK Data Service	doi:10.5255/UKDA-SN-852960	http://dx.doi.org/10.5255/UKDA-SN-852960	Kiteto
Katikati	Participatory wealth ranking	Stratified random sampling	Survey implementation	Questionnaires	Scoring exercise	Katikati_wife	PIMA_WIFE_survey_instrument_and_dataset.zip	UK Data Service	doi:10.5255/UKDA-SN-852960	http://dx.doi.org/10.5255/UKDA-SN-852960	Kiteto
Makame	Participatory wealth ranking	Stratified random sampling	Survey implementation	Questionnaires	Scoring exercise	Makame_wife	PIMA_WIFE_survey_instrument_and_dataset.zip	UK Data Service	doi:10.5255/UKDA-SN-852960	http://dx.doi.org/10.5255/UKDA-SN-852960	Kiteto
Ndedo	Participatory wealth ranking	Stratified random sampling	Survey implementation	Questionnaires	Scoring exercise	Ndedo_wife	PIMA_WIFE_survey_instrument_and_dataset.zip	UK Data Service	doi:10.5255/UKDA-SN-852960	http://dx.doi.org/10.5255/UKDA-SN-852960	Kiteto
Barikiwa	Participatory wealth ranking	Stratified random sampling	Survey implementation	Questionnaires	Scoring exercise	Barikiwa_wife	PIMA_WIFE_survey_instrument_and_dataset.zip	UK Data Service	doi:10.5255/UKDA-SN-852960	http://dx.doi.org/10.5255/UKDA-SN-852960	Liwale
Kimambi	Participatory wealth ranking	Stratified random sampling	Survey implementation	Questionnaires	Scoring exercise	Kimambi_wife	PIMA_WIFE_survey_instrument_and_dataset.zip	UK Data Service	doi:10.5255/UKDA-SN-852960	http://dx.doi.org/10.5255/UKDA-SN-852960	Liwale
Mirui	Participatory wealth ranking	Stratified random sampling	Survey implementation	Questionnaires	Scoring exercise	Mirui_wife	PIMA_WIFE_survey_instrument_and_dataset.zip	UK Data Service	doi:10.5255/UKDA-SN-852960	http://dx.doi.org/10.5255/UKDA-SN-852960	Liwale
Mpigamiti	Participatory wealth ranking	Stratified random sampling	Survey implementation	Questionnaires	Scoring exercise	Mpigamiti_wife	PIMA_WIFE_survey_instrument_and_dataset.zip	UK Data Service	doi:10.5255/UKDA-SN-852960	http://dx.doi.org/10.5255/UKDA-SN-852960	Liwale
Kilimasera	Participatory wealth ranking	Stratified random sampling	Survey implementation	Questionnaires	Scoring exercise	Kilimasera_wife	PIMA_WIFE_survey_instrument_and_dataset.zip	UK Data Service	doi:10.5255/UKDA-SN-852960	http://dx.doi.org/10.5255/UKDA-SN-852960	Namtumbo
Kitanda	Participatory wealth ranking	Stratified random sampling	Survey implementation	Questionnaires	Scoring exercise	Kitanda_wife	PIMA_WIFE_survey_instrument_and_dataset.zip	UK Data Service	doi:10.5255/UKDA-SN-852960	http://dx.doi.org/10.5255/UKDA-SN-852960	Namtumbo
Nambecha	Participatory wealth ranking	Stratified random sampling	Survey implementation	Questionnaires	Scoring exercise	Nambecha_wife	PIMA_WIFE_survey_instrument_and_dataset.zip	UK Data Service	doi:10.5255/UKDA-SN-852960	http://dx.doi.org/10.5255/UKDA-SN-852960	Namtumbo
Songaambele	Participatory wealth ranking	Stratified random sampling	Survey implementation	Questionnaires	Scoring exercise	Songaambele_wife	PIMA_WIFE_survey_instrument_and_dataset.zip	UK Data Service	doi:10.5255/UKDA-SN-852960	http://dx.doi.org/10.5255/UKDA-SN-852960	Namtumbo
Darajambili	Participatory wealth ranking	Stratified random sampling	Survey implementation	Questionnaires	Scoring exercise	Darajambili_wife	PIMA_WIFE_survey_instrument_and_dataset.zip	UK Data Service	doi:10.5255/UKDA-SN-852960	http://dx.doi.org/10.5255/UKDA-SN-852960	Tunduru
Kindamba	Participatory wealth ranking	Stratified random sampling	Survey implementation	Questionnaires	Scoring exercise	Kindamba_wife	PIMA_WIFE_survey_instrument_and_dataset.zip	UK Data Service	doi:10.5255/UKDA-SN-852960	http://dx.doi.org/10.5255/UKDA-SN-852960	Tunduru
Mbugalaji	Participatory wealth ranking	Stratified random sampling	Survey implementation	Questionnaires	Scoring exercise	Mbugalaji_wife	PIMA_WIFE_survey_instrument_and_dataset.zip	UK Data Service	doi:10.5255/UKDA-SN-852960	http://dx.doi.org/10.5255/UKDA-SN-852960	Tunduru
Ndenyende	Participatory wealth ranking	Stratified random sampling	Survey implementation	Questionnaires	Scoring exercise	Ndenyende_wife	PIMA_WIFE_survey_instrument_and_dataset.zip	UK Data Service	doi:10.5255/UKDA-SN-852960	http://dx.doi.org/10.5255/UKDA-SN-852960	Tunduru
Selela	Participatory wealth ranking	Stratified random sampling	Survey implementation	Questionnaires	Scoring exercise	Selela_wife	PIMA_WIFE_survey_instrument_and_dataset.zip	UK Data Service	doi:10.5255/UKDA-SN-852960	http://dx.doi.org/10.5255/UKDA-SN-852960	Monduli
Oltukai	Participatory wealth ranking	Stratified random sampling	Survey implementation	Questionnaires	Scoring exercise	Oltukai_wife	PIMA_WIFE_survey_instrument_and_dataset.zip	UK Data Service	doi:10.5255/UKDA-SN-852960	http://dx.doi.org/10.5255/UKDA-SN-852960	Monduli
Kisangaji	Participatory wealth ranking	Stratified random sampling	Survey implementation	Questionnaires	Scoring exercise	Kisangaji_wife	PIMA_WIFE_survey_instrument_and_dataset.zip	UK Data Service	doi:10.5255/UKDA-SN-852960	http://dx.doi.org/10.5255/UKDA-SN-852960	Babati
Namalulu	Participatory wealth ranking	Stratified random sampling	Survey implementation	Questionnaires	Scoring exercise	Namalulu_wife	PIMA_WIFE_survey_instrument_and_dataset.zip	UK Data Service	doi:10.5255/UKDA-SN-852960	http://dx.doi.org/10.5255/UKDA-SN-852960	Simanjiro
Magugu	Participatory wealth ranking	Stratified random sampling	Survey implementation	Questionnaires	Scoring exercise	Magugu_wife	PIMA_WIFE_survey_instrument_and_dataset.zip	UK Data Service	doi:10.5255/UKDA-SN-852960	http://dx.doi.org/10.5255/UKDA-SN-852960	Babati
Gidemar	Participatory wealth ranking	Stratified random sampling	Survey implementation	Questionnaires	Scoring exercise	Gidemar_wife	PIMA_WIFE_survey_instrument_and_dataset.zip	UK Data Service	doi:10.5255/UKDA-SN-852960	http://dx.doi.org/10.5255/UKDA-SN-852960	Babati
Mputa	Participatory wealth ranking	Stratified random sampling	Survey implementation	Questionnaires	Scoring exercise	Mputa_wife	PIMA_WIFE_survey_instrument_and_dataset.zip	UK Data Service	doi:10.5255/UKDA-SN-852960	http://dx.doi.org/10.5255/UKDA-SN-852960	Namtumbo
Naikezi	Participatory wealth ranking	Stratified random sampling	Survey implementation	Questionnaires	Scoring exercise	Naikezi_wife	PIMA_WIFE_survey_instrument_and_dataset.zip	UK Data Service	doi:10.5255/UKDA-SN-852960	http://dx.doi.org/10.5255/UKDA-SN-852960	Namtumbo
Chengena	Participatory wealth ranking	Stratified random sampling	Survey implementation	Questionnaires	Scoring exercise	Chengena_wife	PIMA_WIFE_survey_instrument_and_dataset.zip	UK Data Service	doi:10.5255/UKDA-SN-852960	http://dx.doi.org/10.5255/UKDA-SN-852960	Namtumbo
Nangunguru	Participatory wealth ranking	Stratified random sampling	Survey implementation	Questionnaires	Scoring exercise	Nangunguru_wife	PIMA_WIFE_survey_instrument_and_dataset.zip	UK Data Service	doi:10.5255/UKDA-SN-852960	http://dx.doi.org/10.5255/UKDA-SN-852960	Tunduru
Mtengashari	Participatory wealth ranking	Stratified random sampling	Survey implementation	Questionnaires	Scoring exercise	Mtengashari_wife	PIMA_WIFE_survey_instrument_and_dataset.zip	UK Data Service	doi:10.5255/UKDA-SN-852960	http://dx.doi.org/10.5255/UKDA-SN-852960	Tunduru
Kitalo	Participatory wealth ranking	Stratified random sampling	Survey implementation	Questionnaires	Scoring exercise	Kitalo_wife	PIMA_WIFE_survey_instrument_and_dataset.zip	UK Data Service	doi:10.5255/UKDA-SN-852960	http://dx.doi.org/10.5255/UKDA-SN-852960	Tunduru
Mkutano	Participatory wealth ranking	Stratified random sampling	Survey implementation	Questionnaires	Scoring exercise	Mkutano_wife	PIMA_WIFE_survey_instrument_and_dataset.zip	UK Data Service	doi:10.5255/UKDA-SN-852960	http://dx.doi.org/10.5255/UKDA-SN-852960	Liwale
Kipelele	Participatory wealth ranking	Stratified random sampling	Survey implementation	Questionnaires	Scoring exercise	Kipelele_wife	PIMA_WIFE_survey_instrument_and_dataset.zip	UK Data Service	doi:10.5255/UKDA-SN-852960	http://dx.doi.org/10.5255/UKDA-SN-852960	Liwale
Zinga Kibaoni	Participatory wealth ranking	Stratified random sampling	Survey implementation	Questionnaires	Scoring exercise	Zinga Kibaoni_wife	PIMA_WIFE_survey_instrument_and_dataset.zip	UK Data Service	doi:10.5255/UKDA-SN-852960	http://dx.doi.org/10.5255/UKDA-SN-852960	Kilwa
Ngongowele	Participatory wealth ranking	Stratified random sampling	Survey implementation	Questionnaires	Scoring exercise	Ngongowele_wife	PIMA_WIFE_survey_instrument_and_dataset.zip	UK Data Service	doi:10.5255/UKDA-SN-852960	http://dx.doi.org/10.5255/UKDA-SN-852960	Liwale
Ngabobo	Participatory wealth ranking	Stratified random sampling	Survey implementation	Questionnaires	Scoring exercise	Ngabobo_wife	PIMA_WIFE_survey_instrument_and_dataset.zip	UK Data Service	doi:10.5255/UKDA-SN-852960	http://dx.doi.org/10.5255/UKDA-SN-852960	Meru
Kimotorok	Participatory wealth ranking	Stratified random sampling	Survey implementation	Questionnaires	Scoring exercise	Kimotorok_wife	PIMA_WIFE_survey_instrument_and_dataset.zip	UK Data Service	doi:10.5255/UKDA-SN-852960	http://dx.doi.org/10.5255/UKDA-SN-852960	Simanjiro
